# Supplementary material for: SMART-Guided Isolation and Identification of Seven-Membered Cembranolides with Anti-Inflammation Activity from the Soft Coral Sinularia mollis
Source: Mar Drugs. 2025 Dec 5;23(12):465. doi: 10.3390/md23120465 (PMC12734715; doi:10.3390/md23120465)
Supplement: Supplementary file 1 [file marinedrugs-23-00465-s001.zip]

Archive with 1 entries (1 files):
- marinedrugs-4008402-supplementary.pdf
